# Supplementary material for: The Phytochemical Profile of the Petroleum Ether Extract of Purslane Leaves and Its Anticancer Effect on 4-(Methylnitrosamino)-1-(3-pyridyl)-1-buta-4 None (NNK)-Induced Lung Cancer in Rats
Source: Int J Mol Sci. 2024 Dec 4;25(23):13024. doi: 10.3390/ijms252313024 (PMC11641252; doi:10.3390/ijms252313024)
Supplement: Supplementary file 1 [file ijms-25-13024-s001.zip]

Archive with 1 entries (1 files):
- ijms-3271464-supplementary.pdf
